# Supplementary material for: Diet-Induced Obesity Alters Granulosa Cell Transcriptome and Ovarian Immune Environment in Mice
Source: Life (Basel). 2025 Feb 20;15(3):330. doi: 10.3390/life15030330 (PMC11943477; doi:10.3390/life15030330)
Supplement: Supplementary file 1 [file life-15-00330-s001.zip]

Archive with 3 entries (3 files):
- Table S1.xlsx
- Figure S1.pdf
- Figure S2 Raw images_revised.pdf
