# Supplementary material for: Diet-Induced Obesity Alters Granulosa Cell Transcriptome and Ovarian Immune Environment in Mice
Source: Life (Basel). 2025 Feb 20;15(3):330. doi: 10.3390/life15030330 (PMC11943477; doi:10.3390/life15030330)
Supplement: Supplementary file 1 [file life-15-00330-s001.zip › Table S1.xlsx]

## Sheet: DEG
gene	baseMean	log2FoldChange	lfcSE	stat	pvalue	padj	up_or down
Fos	263.462	-2.57091	0.23855	-10.7772	4.41021e-27	5.76591e-23	down
Fosb	300.751	-4.51681	0.443889	-10.1756	2.54946e-24	1.66658e-20	down
Btg2	233.508	-1.52231	0.198567	-7.66651	1.76743e-14	7.70246e-11	down
Junb	217.216	-1.33161	0.182112	-7.31206	2.63079e-13	8.59874e-10	down
Atf3	86.139	-3.77506	0.568182	-6.6441	3.05083e-11	7.97731e-08	down
Egr1	1236.74	-1.51915	0.233845	-6.4964	8.22672e-11	1.7926e-07	down
Cyr61	91.372	-1.33301	0.272878	-4.88499	1.03436e-06	0.00193189	down
Ddx26b	507.6	-0.511017	0.108119	-4.72641	2.28529e-06	0.00373473	down
Zfp36	84.258	-1.12315	0.251009	-4.47456	7.6569e-06	0.0110784	down
Klf4	159.681	-0.85479	0.191965	-4.45285	8.47364e-06	0.0110784	down
Ccl21b	70.2391	-1.00769	0.237343	-4.24569	2.17918e-05	0.0259006	down
Pdgfb	91.2243	-1.25072	0.303781	-4.11716	3.83571e-05	0.0417901	down
Hpgds	33.0257	1.24311	0.304391	4.08392	4.42826e-05	0.0445347	up
Ier2	99.0475	-0.99433	0.245679	-4.04727	5.18189e-05	0.0483914	down
Slc20a2	144.571	-1.04834	0.26382	-3.97371	7.07623e-05	0.0581547	down
Med30	28.2282	-1.6319	0.411026	-3.9703	7.17837e-05	0.0581547	down
Adam9	32.6455	-1.67022	0.421999	-3.95788	7.5618e-05	0.0581547	down
X1810026B05Rik	370.717	-0.555624	0.141246	-3.93373	8.36394e-05	0.0607501	down
Jun	1607.85	-0.993385	0.259358	-3.83017	0.000128053	0.0881141	down
Glrx2	280.007	0.574094	0.151057	3.80051	0.0001444	0.0898994	up
Pdgfrl	9.40759	-2.06468	0.550299	-3.75193	0.00017548	0.104283	down
Defb20	23.998	-1.28181	0.344642	-3.71927	0.000199802	0.113575	down
Fst	2910.91	-0.838102	0.227121	-3.69011	0.000224158	0.12211	down
Ncoa3	202.385	0.536997	0.146437	3.66709	0.000245326	0.128296	up
Hist1h2ap	2581.5	0.81262	0.228205	3.56092	0.000369559	0.172558	up
Spint2	55.8065	-1.57437	0.443424	-3.55047	0.000384541	0.173361	down
Gnpda2	104.431	-0.556369	0.159144	-3.49602	0.000472259	0.194307	down
Raf1	301.81	-0.680545	0.194767	-3.49414	0.000475587	0.194307	down
Rnf130	248.919	-0.799392	0.230706	-3.46497	0.000530281	0.210088	down
Nr4a1	280.024	-1.65179	0.479229	-3.44677	0.000567337	0.215511	down
Lbhd1	189.953	0.61084	0.177455	3.44223	0.000576938	0.215511	up
Cd36	82.5559	-0.641113	0.188845	-3.39491	0.000686501	0.237924	down
Hist1h2ao	1296.98	0.777571	0.229175	3.39291	0.000691534	0.237924	up
X8430408G22Rik	20.0961	-1.97428	0.594754	-3.31949	0.000901823	0.280725	down
Cog3	82.6034	-1.24064	0.377468	-3.28675	0.00101351	0.29344	down
D16Ertd472e	1017.79	0.586476	0.178727	3.28141	0.00103288	0.29344	up
Stx8	93.0084	0.541473	0.16546	3.27253	0.0010659	0.29344	up
Tbc1d16	31.9276	0.991733	0.303323	3.26956	0.00107714	0.29344	up
Hspa1a	47.6407	-0.802054	0.245504	-3.26697	0.00108704	0.29344	down
Cfap20	260.507	-0.683571	0.209609	-3.26117	0.00110953	0.29344	down
Zbtb18	235.558	0.517682	0.159066	3.25452	0.00113585	0.29344	up
X9930012K11Rik	23.7578	-1.23652	0.38057	-3.24913	0.00115759	0.29344	down
Txnip	1682.52	-0.700729	0.216655	-3.23431	0.00121939	0.29344	down
Slc41a3	117.551	-0.578341	0.179689	-3.21856	0.00128834	0.29344	down
Mb21d1	16.142	1.39612	0.434903	3.21019	0.00132647	0.29344	up
Pkdcc	583.464	-0.583103	0.182201	-3.20032	0.00137275	0.29344	down
Dcp1a	61.5308	-0.832739	0.260289	-3.19928	0.00137771	0.29344	down
Rnaseh1	32.1323	-1.63317	0.51079	-3.19735	0.00138699	0.29344	down
Memo1	77.4243	-0.666045	0.208374	-3.1964	0.00139156	0.29344	down
Hist1h2bk	92.9921	-1.1744	0.369189	-3.18102	0.00146759	0.295598	down
Slc26a11	88.6565	-0.587586	0.18474	-3.18062	0.00146962	0.295598	down
Rn4.5s	5598.29	0.655678	0.207486	3.16011	0.00157708	0.307743	up
Hist1h2bq	57.0345	-1.11341	0.354978	-3.13657	0.00170937	0.323889	down
Shmt1	41.5368	-0.798615	0.255133	-3.13018	0.00174696	0.326283	down
Ropn1l	24.4625	0.955823	0.306362	3.11991	0.00180905	0.332939	up
Bex4	953.43	-0.596526	0.191443	-3.11595	0.00183354	0.332939	down
Rasd1	239.091	-0.699629	0.225172	-3.10709	0.00188939	0.338382	down
Prcp	70.8204	-0.769642	0.249028	-3.09058	0.00199764	0.340947	down
Mis12	130.554	0.503586	0.162998	3.08952	0.00200479	0.340947	up
Gbp7	227.581	0.524722	0.169866	3.08904	0.00200802	0.340947	up
Hist1h2bp	22.7239	-1.48845	0.483683	-3.07732	0.00208873	0.350103	down
Sep15	402.951	-0.78641	0.256869	-3.06152	0.0022022	0.356456	down
BC068281	37.2022	1.00545	0.329361	3.05272	0.00226778	0.356456	up
X1810064F22Rik	37.1498	0.894796	0.293584	3.04784	0.00230495	0.356456	up
Arf5	26.204	-1.60768	0.527592	-3.0472	0.00230984	0.356456	down
Cyp4b1	23.3939	-1.10038	0.361231	-3.04621	0.00231748	0.356456	down
Ccl21c	25.1757	-1.17009	0.386562	-3.02693	0.00247054	0.375579	down
Dapl1	27.6316	-0.901753	0.299169	-3.0142	0.00257662	0.385029	down
Ifi35	76.9019	0.586332	0.195824	2.99417	0.00275189	0.399544	up
Ccdc30	36.9075	0.691405	0.231607	2.98524	0.00283352	0.399962	up
Slc6a7	40.8625	-1.1099	0.37446	-2.96401	0.00303663	0.401019	down
Ppl	46.4632	0.88987	0.300767	2.95867	0.00308968	0.403543	up
X4930511M06Rik	12.1438	1.45852	0.493423	2.95591	0.00311747	0.403543	up
Ctgf	699.086	-1.11163	0.377332	-2.94602	0.00321893	0.404656	down
Sft2d1	48.0655	-1.03205	0.351859	-2.93313	0.00335561	0.414555	down
X2700038G22Rik	138.912	0.567452	0.193496	2.93263	0.00336109	0.414555	up
Ppp1r2	138.373	-0.585736	0.200593	-2.92002	0.00350007	0.41705	down
Pald1	141.437	-0.586204	0.20076	-2.91992	0.00350126	0.41705	down
Plekha4	24.8995	-0.983652	0.337275	-2.91647	0.00354022	0.41705	down
Cep44	51.0978	-0.805765	0.276552	-2.91361	0.00357271	0.41705	down
Nxpe4	22.7829	-0.869145	0.300436	-2.89294	0.00381654	0.43015	down
Zkscan7	29.0737	-0.922162	0.321238	-2.87065	0.00409629	0.442097	down
Hs3st1	191.484	-0.520238	0.181412	-2.86772	0.0041344	0.442097	down
Acat1	531.951	-0.539812	0.188954	-2.85685	0.0042787	0.442097	down
Mrps28	72.9595	-1.13575	0.397944	-2.85406	0.0043165	0.442097	down
Il15ra	46.1065	-1.00405	0.353496	-2.84035	0.00450645	0.442097	down
Hist1h2bg	52.4994	-1.04681	0.368629	-2.83975	0.00451493	0.442097	down
X2310030G06Rik	22.5273	-0.931284	0.328377	-2.83602	0.00456791	0.442097	down
Mybpc3	209.631	0.616267	0.218202	2.82429	0.00473855	0.442097	up
Opn1sw	27.0784	0.808105	0.286181	2.82375	0.00474652	0.442097	up
Trmt1l	203.823	-0.690307	0.245104	-2.81638	0.00485685	0.442097	down
Ccdc124	151.142	0.52019	0.184979	2.81216	0.00492096	0.442097	up
Serpina3c	18.3771	-1.39883	0.498188	-2.80783	0.00498769	0.442097	down
Spcs3	140.894	-0.734901	0.261849	-2.80659	0.00500696	0.442097	down
Stxbp3	73.708	-0.612603	0.218277	-2.80654	0.00500769	0.442097	down
Hist1h2bb	39.6516	-1.16239	0.41469	-2.80303	0.0050625	0.442097	down
Sik1	40.8287	-0.769154	0.274945	-2.79749	0.0051502	0.442097	down
Lrrn2	48.2832	-0.774772	0.277098	-2.79602	0.00517369	0.442097	down
Rnf43	17.5927	-1.1869	0.425753	-2.78776	0.00530731	0.45057	down
Cacna2d4	18.6755	1.1797	0.425732	2.771	0.00558844	0.454137	up
Med11	69.7606	0.564939	0.203965	2.76978	0.00560937	0.454137	up
Pparg	221.576	-0.664321	0.240296	-2.76459	0.00569941	0.454137	down
Abhd3	35.4282	-0.853758	0.309023	-2.76276	0.00573142	0.454137	down
Taf4a	94.3933	-0.775114	0.280934	-2.75906	0.00579681	0.456551	down
Zfp383	36.3933	-0.686899	0.250557	-2.74148	0.00611626	0.469368	down
Plekhh2	43.7681	0.808883	0.295265	2.73952	0.00615298	0.469368	up
Dpep2	31.1103	-0.855596	0.31245	-2.73834	0.00617495	0.469368	down
C230035I16Rik	24.2272	-0.759571	0.277967	-2.7326	0.00628373	0.472146	down
Apold1	58.5708	-0.671874	0.246238	-2.72856	0.0063612	0.472737	down
Pmpcb	554.675	-0.780981	0.286239	-2.72842	0.0063639	0.472737	down
Gpatch3	14.732	1.02083	0.375367	2.71956	0.00653693	0.476963	up
Prkci	249.369	-0.556015	0.204564	-2.71805	0.00656672	0.476963	down
Scube1	123.505	0.525666	0.193667	2.71428	0.006642	0.477693	up
Unc5b	113.336	-0.507637	0.187191	-2.71186	0.00669069	0.477693	down
Myct1	16.974	-1.10378	0.40753	-2.70847	0.00675947	0.477693	down
Nppc	455.949	-0.558059	0.206807	-2.69845	0.00696628	0.485852	down
Layn	147.542	0.546232	0.202437	2.69828	0.00696986	0.485852	up
Fxyd6	168.765	-0.52586	0.195451	-2.6905	0.00713452	0.49093	down
Yod1	69.0246	-0.751223	0.279968	-2.68324	0.00729121	0.496486	down
Fam220a	51.7059	-0.693722	0.259405	-2.67428	0.00748898	0.502329	down
Lin52	19.7791	-1.17942	0.441118	-2.6737	0.00750189	0.502329	down
Papd4	56.2819	-0.679388	0.254957	-2.66471	0.00770538	0.506142	down
Hist1h4f	20.6659	-1.01672	0.381622	-2.66421	0.00771702	0.506142	down
Gm14403	19.8524	0.858311	0.322434	2.66197	0.00776845	0.506142	up
Vaultrc5	363.826	0.593415	0.223068	2.66024	0.00780845	0.506142	up
Kif26b	69.0045	0.536003	0.20197	2.65387	0.00795744	0.506142	up
Cbx7	189.893	-0.557298	0.210053	-2.65313	0.00797496	0.506142	down
Hspa1l	27.8357	-0.768294	0.289759	-2.65149	0.00801372	0.506142	down
Mettl25	30.6159	-0.859032	0.324839	-2.64449	0.00818147	0.508173	down
Zfp697	44.9375	0.591964	0.224445	2.63745	0.00835313	0.508455	up
Cyth1	65.9381	-0.593647	0.225381	-2.63397	0.00843925	0.508455	down
Abcg4	40.3025	-0.759425	0.288414	-2.63311	0.00846071	0.508455	down
Pfn1	224.589	-0.7746	0.294488	-2.63032	0.00853036	0.508455	down
Angpt1	130.894	0.612557	0.23317	2.62708	0.0086121	0.508455	up
Ccdc62	60.8921	-0.690387	0.26293	-2.62575	0.00864586	0.508455	down
Susd6	194.357	-0.56848	0.216859	-2.62142	0.00875631	0.508455	down
Arhgef26	18.0413	0.982351	0.375306	2.61747	0.00885846	0.508455	up
Snrpd3	951.049	0.509659	0.194804	2.61626	0.00888983	0.508455	up
E030030I06Rik	32.5306	0.918727	0.351759	2.6118	0.00900661	0.508455	up
Lnx1	41.6751	-1.00843	0.386113	-2.61174	0.00900833	0.508455	down
Serac1	50.7099	-0.57262	0.219448	-2.60936	0.00907117	0.508455	down
X4930594C11Rik	69.0683	0.762504	0.292491	2.60693	0.00913584	0.508455	up
Fam13c	57.5054	0.722285	0.277065	2.60691	0.00913631	0.508455	up
Ccdc38	177.726	-0.843782	0.323704	-2.60665	0.00914328	0.508455	down
Cd44	110.933	-0.704869	0.270845	-2.60248	0.0092552	0.508516	down
Fbxl18	283.106	0.596428	0.229484	2.59899	0.00934973	0.511458	up
Iscu	194.644	-0.54523	0.210366	-2.59182	0.009547	0.520073	down
Fgl2	50.3347	-0.673839	0.260497	-2.58674	0.00968884	0.522788	down
Aunip	27.5588	0.79103	0.306293	2.5826	0.00980602	0.525426	up
X1810011O10Rik	40.4101	-0.770289	0.298661	-2.57914	0.00990456	0.526935	down
Ctsk	26.3978	-0.906248	0.351618	-2.57737	0.00995563	0.526935	down

## Sheet: pathway
source	term_name	term_id	adjusted_p_value	term_size	query_size	intersection_size	effective_domain_size	intersections
GO:MF	DNA-binding transcription factor binding	GO:0140297	0.00618001	522	77	9	25287	FOS,KLF4,MED30,JUN,NR4A1,HSPA1A,SIK1,PPARG,CCDC62
GO:MF	DNA-binding transcription activator activity, RNA polymerase II-specific	GO:0001228	0.0117078	507	77	8	25287	FOS,FOSB,JUNB,ATF3,EGR1,KLF4,JUN,NR4A1
GO:MF	transcription regulator activity	GO:0140110	0.0201841	1818	77	15	25287	FOS,FOSB,BTG2,JUNB,ATF3,EGR1,KLF4,MED30,JUN,NR4A1,HSPA1A,ZKSCAN7,PPARG,ZFP383,CCDC62
GO:BP	response to endogenous stimulus	GO:0009719	6.05e-07	1936	82	25	27334	FOS,FOSB,BTG2,EGR1,KLF4,ZFP36,PDGFB,IER2,ADAM9,JUN,FST,RAF1,NR4A1,CD36,DCP1A,TXNIP,SHMT1,PRCP,SERPINA3C,STXBP3,ACAT1,PPARG,PRKCI,CD44,CTSK
GO:BP	response to starvation	GO:0042594	6.63364e-06	228	82	9	27334	FOS,ATF3,ZFP36,JUN,DAPL1,SIK1,ACAT1,PPARG,CTSK
GO:BP	regulation of ERK1 and ERK2 cascade	GO:0070372	0.00768287	336	82	6	27334	ATF3,KLF4,PDGFB,JUN,CD36,CD44
GO:BP	metanephros development	GO:0001656	0.0252422	92	82	3	27334	EGR1,PDGFB,ACAT1
GO:BP	intracellular cholesterol transport	GO:0032367	0.0255943	27	82	2	27334	SERAC1,ABCG4
GO:BP	sodium ion transport	GO:0006814	0.0410381	246	82	4	27334	SLC20A2,SLC41A3,SLC6A7,SIK1
GO:CC	cytoplasm	GO:0005737	1.13881e-05	11580	82	59	27387	FOS,BTG2,EGR1,KLF4,ZFP36,IER2,ADAM9,JUN,FST,SPINT2,GNPDA2,RAF1,RNF130,NR4A1,CD36,DCP1A,COG3,HSPA1A,PKDCC,TXNIP,SLC41A3,CFAP20,SLC26A11,SHMT1,BEX4,RASD1,PRCP,HIST1H2BP,CYP4B1,ARF5,PALD1,PPP1R2,CEP44,SIK1,IL15RA,MRPS28,STXBP3,HS3ST1,SPCS3,ACAT1,RNF43,PPARG,PMPCB,PRKCI,UNC5B,NPPC,YOD1,CBX7,HSPA1L,CCDC38,PFN1,CYTH1,SERAC1,LNX1,CCDC62,ABCG4,CD44,ISCU,CTSK
GO:CC	transcription factor AP-1 complex	GO:0035976	2.94936e-05	5	82	3	27387	FOS,JUNB,JUN

## Sheet: info
column	description	sheet
gene	gene symbols	DEG
baseMean	The average of normalized counts of a gene across all samples.	DEG
log2FoldChange	log2-transformed fold change in gene expression between the two experimental groups.	DEG
lfcSE	The standard error estimate of the log2FoldChange.	DEG
stat	The test statistic for differential expression, which is the log2FoldChange divided by its standard error.	DEG
pvalue	The p-value for each gene.	DEG
padj	The adjusted p-value, which controls the false discovery rate (FDR) using the Benjamini-Hochberg procedure.	DEG
up_or_down	up or down regulated genes(DEGs) that satisfying criteria that decided earlier	DEG
source	The name of the functional database used for enrichment analysis.(Gene Ontology (GO), KEGG Pathways, Reactome etc)	pathway
term_name	The name of the enriched term.	pathway
term_id	The unique identifier of the enriched term in the functional database.	pathway
adjusted_p_value	The p-value corrected for multiple hypothesis testing using a specified method.(FDR)	pathway
term_size	The number of genes in the functional database associated with the enriched term.	pathway
query_size	The number of genes in the query gene set used for enrichment analysis.	pathway
intersection_size	The number of genes that overlap between the enriched term and the query gene set.	pathway
effective_domain_size	The effective number of genes in the functional database that are considered for enrichment analysis.	pathway
intersections	The list of gene symbols that overlap between the enriched term and the query gene set.	pathway
